# Supplementary material for: Health Status and Access to Healthcare for Uninsured Migrants in Germany: A Qualitative Study on the Involvement of Public Authorities in Nine Cities
Source: Int J Environ Res Public Health. 2022 May 28;19(11):6613. doi: 10.3390/ijerph19116613 (PMC9180213; doi:10.3390/ijerph19116613)
Supplement: Supplementary file 1 [file ijerph-19-06613-s001.zip]

Archive with 3 entries (3 files):
- Supplementary File S1 Interview Guide German and English version 11-04-2022.pdf
- Supplementary File S2_Data table, illustrating the reductive content analysis and the inductive-deductive code framework .pdf
- Supplementary File S3.pdf
